# Supplementary material for: Quantitative measurements of α-synuclein seeds in CSF inform diagnosis of synucleinopathies
Source: J Parkinsons Dis. 2025 Oct 3;15(8):1412–30. doi: 10.1177/1877718X251379292 (PMC13347542; doi:10.1177/1877718X251379292)
Supplement: sj-xlsx-1-pkn-10.1177_1877718X251379292 - Supplemental material for Quantitative measurements of α-synuclein seeds in CSF inform diagnosis of synucleinopathies [file sj-xlsx-1-pkn-10.1177_1877718X251379292.xlsx]

## Sheet: Sheet1
Supplementary Table 1. Demographic characteristics in the different cohorts
Variable	Newcastle (BH)				Netherlands (CSF)		Greek (CSF)								DeNoPa (CSF)		UK-Oxford Discovery (CSF)			UK-UCL(CSF)
	Control (n=10)	PDD (n=10)	DLB (n=10)	MSA (n=8)	Control (n=47)	PD (n=51)	PSP (n=34)	PD (n=34)	DLB (n=26)	MSA (n=36)	PDD (n=12)	AD (n=46)	VD (n=16)	MCI (n=7)	Control (n=51)	RBD (n=19)	Control (n=15)	PD (n=60)	RBD (n=5)	MSA (n=43)	PD (n=57)
Age	79±4.64 (71-84)	80.8±5.61 (74-90)	77.2±4.32 (71-84)	67.8±5.28 (61-74)	63.0(7.32)	63.4(10.37)	65.7±5.85 (53-80)	59.5±12.54 (37-85)	78.9±7.99 (57-85)	61.6±6.7 (50-76)	71.4±8.94 (57-84)	97.5 ±10.59 (39-84)	71.6±10.86 (43-87)	60.3±6.37 (49-70)	65.91±6.16 (52-84)	64.7 ± 7.8 (51.0-77.0)	49.3±15.71 (24-75)	57.0±10.13 (26-80)	57.0±10.13 (26-80)	63.1±8.34 (48-79)	59.5±8.97 (39-77)
Sex, male (%)	9(90)	7(70)	10(100)	6(70)	17(34)	28(62)	12(35)	19(56)	16(62)	23(61)	5(42)	19(34)	10(62)	5(71)	38(42)	11 (61.1)	7(37)	23(64)	23(64)	25(58)	47(82)
Duration of Disease	NA	NA	NA	NA	NA	5.8±5.65 ( 1-22)	3.1±1.36 (1-6)	6.1±4.48 (0.5-17)	2.7±1.97 (0.25-7)	3.2 ±1.92 (1-10)	8.4±4.58 (3-17)	3.7±3.41 (0.5-20)	4.1±4.29 (0.5-15)	4±3.46 (1-10)	NA	5.8 ±4.3 (0.7-12.0)	NA	4.4±2.85 (1-12)	4.4±2.85 (1-12)	3.8±1.69 (0.3-7.2)	4.4±2.892 (0.4-15)
MDS-UPDRS part III	NA	NA	NA	NA	NA	22.3±8.91 (6-42 )	26.5±15.7 (7-64)	26.6±14.26 (2-59)	NA	28.66±0.16 (26-30)	NA	NA	NA	NA	0.57±1.47 (0-6)	3.8 ± 3.2 (0-10)	NA	25.47±11.07 (7-54)	9±9.17 (0-23)	NA	33.7±9.33 (11-57)
H&Y	NA	NA	NA	NA	NA	2.2±0.52 (1-3)	NA	NA	NA	NA	NA	NA	NA	NA	NA	NA	NA	1.95±0.42 (0-3)	0.8±1.10 (0-2)	NA	NA
MMSE	NA	NA	NA	NA	29±1.12 (25-30)	28.6±1.63 (23-30)	25.7±3.74 (15-30)	27.7±1.79 (23-30)	20.4±6.97 (8-30)	1.43±0.44 (1.31-1.55)	18.6±4.91 (12-26)	17.8±5.68 (0-29)	20.9±5.89 (10-30)	27.6±2.37 (23-30)	28.66±0.16 (26-30)	28.9 ± 0.8 (27-30)	NA	27.65±2.44 (19-30)	28.4±1.14 (27-30)	NA	NA
α-syn seeds(ng/ml)	0.64±0.39 (0.36-0.92)	15.24±14.06 (5.18-25.30)	14.61±12.33 (5.79-23.43)	15.37±18.11 (1.44-30.18)	0.95±0.25 (0.85-1.01)	1.80±0.65 (1.59-2.03)	1.55±0.26 (1.46-1.64)	2.98±0.71 (1.31-5.27)	2.70±0.63 (2.44-2.95)	2.84±0.61 (2.63-3.04)	3.7±2.24 (2.36-10.68)	4.66±2.95 (1.56-7.77)	0.76±0.36 (0.57-0.96)	0.59±0.06 (0.53-0.65)	1.43±0.44 (1.31-1.55)	2.80±1.15 (2.24-3.35)	1.55±0.53 (0.89-2.95)	3.1±1.30 (1.27-6.85)	1.99±0.29 (1.67-2.40)	8.5±2.2 (4.2-16.9)	7.8±2.3 (4-15.1)
